# Supplementary material for: Simple Donor–π–Acceptor Compounds Exhibiting Aggregation-Induced Emission as Hidden Fingerprints Detecting Agents
Source: Molecules. 2023 Nov 14;28(22):7597. doi: 10.3390/molecules28227597 (PMC10674358; doi:10.3390/molecules28227597)
Supplement: Supplementary file 1 [file molecules-28-07597-s001.zip]

Archive with 1 entries (1 files):
- molecules-2667569-supplementary.pdf
